# Supplementary material for: Effect of Starch Plasticization on Morphological, Mechanical, Crystalline, Thermal, and Optical Behavior of Poly(butylene adipate-co-terephthalate)/Thermoplastic Starch Composite Films
Source: Polymers (Basel). 2024 Jan 25;16(3):326. doi: 10.3390/polym16030326 (PMC10857009; doi:10.3390/polym16030326)
Supplement: Supplementary file 1 [file polymers-16-00326-s001.zip]

Archive with 1 entries (1 files):
- polymers-2808320-supplementary.pdf
